# Supplementary material for: Different Models of Cardiac Telerehabilitation for People with Coronary Artery Disease: Features and Effectiveness: A Systematic Review and Meta-Analysis
Source: J Clin Med. 2024 Jun 10;13(12):3396. doi: 10.3390/jcm13123396 (PMC11203811; doi:10.3390/jcm13123396)
Supplement: Supplementary file 1 [file jcm-13-03396-s001.zip]

Archive with 1 entries (1 files):
- jcm-3021691-supplementary.pdf
